# Supplementary material for: Tetra­ammine-2κ4 C-μ-cyanido-1:2κ2 C:N-tricyanido-1κ3 C-copper(II)palladium(II)
Source: Acta Crystallogr Sect E Struct Rep Online. 2013 Apr 30;69(Pt 5):i32. doi: 10.1107/S1600536813011033 (PMC3647788; doi:10.1107/S1600536813011033)
Supplement: Supplementary file 1 [file e-69-00i32-sup1.cif]

##############################################################################
#                                                                            #
# This CIF contains the data in a paper accepted for publication in          #
# Acta Crystallographica Section E. It conforms to the requirements of       #
# Notes for Authors for Acta Crystallographica Section E, and has been       #
# peer reviewed under the auspices of the IUCr Commission on Journals.       #
#                                                                            #
# Full details of the Crystallographic Information File format               #
# are given in the paper "The Crystallographic Information File (CIF):       #
# a New Standard Archive File for Crystallography" by S. R. Hall, F. H.      #
# Allen and I. D. Brown [Acta Cryst. (1991), A47, 655-685].                  #
#                                                                            #
# The current version of the core CIF dictionary is obtainable from          #
# ftp://ftp.iucr.org/pub/cif_core.dic.                                       #
#                                                                            #
# Software is freely available for graphical display of the structure(s)     #
# in this CIF. For information consult the CIF software page                 #
# http://www.iucr.org/resources/cif/software.                                #
#                                                                            #
# This file may be used for bona fide research purposes within the           #
# scientific community so long as proper attribution is given to the journal # 
# article from which it was obtained.                                        #
#                                                                            #
##############################################################################
data_I
_audit_creation_method     SHELXL-97
_chemical_name_systematic
;\
Tetraammine-2\k^4^<i>C</i>-\m-cyanido-1:2\k^2^<i>C</i>:<i>N</i>-tricyanido-\
1\k^3^<i>C</i>-copper(II)palladium(II)
;
_chemical_name_common     ?
_chemical_formula_moiety     'C4 H12 Cu N8 Pd'
_chemical_formula_sum     'C4 H12 Cu N8 Pd'
_chemical_formula_iupac     '[Cu Pd (C N)4 (N H3)4]'
_chemical_formula_weight     342.17
_chemical_melting_point     ?
_symmetry_cell_setting     orthorhombic
_symmetry_space_group_name_H-M     'P n m a'
_symmetry_space_group_name_Hall     '-P 2ac 2n'
loop_
    _symmetry_equiv_pos_as_xyz
    'x, y, z'
    '-x+1/2, -y, z+1/2'
    'x+1/2, -y+1/2, -z+1/2'
    '-x, y+1/2, -z'
    '-x, -y, -z'
    'x-1/2, y, -z-1/2'
    '-x-1/2, y-1/2, z-1/2'
    'x, -y-1/2, z'
_cell_length_a     14.5204(9)
_cell_length_b     7.2358(5)
_cell_length_c     10.3955(6)
_cell_angle_alpha     90.00
_cell_angle_beta     90.00
_cell_angle_gamma     90.00
_cell_volume     1092.22(12)
_cell_formula_units_Z     4
_cell_measurement_reflns_used     1245
_cell_measurement_theta_min     2.41
_cell_measurement_theta_max     26.74
_cell_measurement_temperature     100(2)
_exptl_crystal_description     needle
_exptl_crystal_colour     blue
_exptl_crystal_size_max     0.3
_exptl_crystal_size_mid     0.1
_exptl_crystal_size_min     0.1
_exptl_crystal_density_diffrn     2.081
_exptl_crystal_density_meas     ?
_exptl_crystal_density_method     'not measured'
_exptl_crystal_F_000     668
_exptl_absorpt_coefficient_mu     3.571
_exptl_absorpt_correction_type     multi-scan
_exptl_absorpt_process_details     '(Blessing, 1995)'
_exptl_absorpt_correction_T_min     0.3320
_exptl_absorpt_correction_T_max     0.6461
_exptl_special_details     ?
_diffrn_ambient_temperature     100(2)
_diffrn_radiation_type     MoK\a
_diffrn_radiation_wavelength     0.71073
_diffrn_radiation_source     'fine-focus sealed tube'
_diffrn_radiation_monochromator     graphite
_diffrn_measurement_device_type     'Stoe IPDS-II'
_diffrn_measurement_method     '\w scans'
_diffrn_detector_area_resol_mean     150
_diffrn_reflns_number     4036
_diffrn_reflns_av_R_equivalents     0.0322
_diffrn_reflns_av_sigmaI/netI     0.0247
_diffrn_reflns_theta_min     2.41
_diffrn_reflns_theta_max     24.99
_diffrn_reflns_theta_full     24.99
_diffrn_measured_fraction_theta_max     0.998
_diffrn_measured_fraction_theta_full     0.998
_diffrn_reflns_limit_h_min     -16
_diffrn_reflns_limit_h_max     17
_diffrn_reflns_limit_k_min     -8
_diffrn_reflns_limit_k_max     8
_diffrn_reflns_limit_l_min     -10
_diffrn_reflns_limit_l_max     12
_diffrn_standards_number     0
_diffrn_standards_interval_count     ?
_diffrn_standards_interval_time     ?
_diffrn_standards_decay_%     ?
_refine_special_details
;
Refinement of <i>F</i>^2^ against ALL reflections. The weighted <i>R</i>-factor
<i>wR</i> and goodness of fit <i>S</i> are based on <i>F</i>^2^, conventional
<i>R</i>-factors <i>R</i> are based on <i>F</i>, with <i>F</i> set to zero for
negative <i>F</i>^2^. The threshold expression of <i>F</i>^2^ >
\s(<i>F</i>^2^) is used only for calculating <i>R</i>-factors(gt) <i>etc</i>.
and is not relevant to the choice of reflections for refinement.
<i>R</i>-factors based on <i>F</i>^2^ are statistically about twice as large
as those based on <i>F</i>, and <i>R</i>- factors based on ALL data will be
even larger.
;
_reflns_number_total     1051
_reflns_number_gt     958
_reflns_threshold_expression     I>2sigma(I)
_refine_ls_structure_factor_coef     Fsqd
_refine_ls_matrix_type     full
_refine_ls_R_factor_all     0.0278
_refine_ls_R_factor_gt     0.0247
_refine_ls_wR_factor_gt     0.0604
_refine_ls_wR_factor_ref     0.0611
_refine_ls_goodness_of_fit_ref     1.004
_refine_ls_restrained_S_all     1.004
_refine_ls_number_reflns     1051
_refine_ls_number_parameters     81
_refine_ls_number_restraints     0
_refine_ls_hydrogen_treatment     constr
_refine_ls_weighting_scheme     calc
_refine_ls_weighting_details
         'calc w=1/[\s^2^(Fo^2^)+(0.0469P)^2^+0.0000P] where P=(Fo^2^+2Fc^2^)/3'
_atom_sites_solution_hydrogens     geom
_atom_sites_solution_primary     direct
_atom_sites_solution_secondary     difmap
_refine_ls_shift/su_max     0.001
_refine_ls_shift/su_mean     0.000
_refine_diff_density_max     0.541
_refine_diff_density_min     -1.257
_refine_ls_extinction_method     none
_refine_ls_extinction_coef     ?
loop_
    _atom_type_symbol
    _atom_type_description
    _atom_type_scat_dispersion_real
    _atom_type_scat_dispersion_imag
    _atom_type_scat_source
    'C' 'C' 0.0033 0.0016
                         'International Tables Vol C Tables 4.2.6.8 and 6.1.1.4'
    'H' 'H' 0.0000 0.0000
                         'International Tables Vol C Tables 4.2.6.8 and 6.1.1.4'
    'N' 'N' 0.0061 0.0033
                         'International Tables Vol C Tables 4.2.6.8 and 6.1.1.4'
    'Cu' 'Cu' 0.3201 1.2651
                         'International Tables Vol C Tables 4.2.6.8 and 6.1.1.4'
    'Pd' 'Pd' -0.9988 1.0072
                         'International Tables Vol C Tables 4.2.6.8 and 6.1.1.4'
_computing_data_collection     'XAREA (Stoe & Cie, 2002)'
_computing_cell_refinement     'XAREA (Stoe & Cie, 2002)'
_computing_data_reduction     'XAREA (Stoe & Cie, 2002)'
_computing_structure_solution     'SHELXS97 (Sheldrick, 2008)'
_computing_structure_refinement     'SHELXL97 (Sheldrick, 2008)'
_computing_molecular_graphics     'DIAMOND (Crystal Impact, 2009)'
_computing_publication_material     'SHELXL97 (Sheldrick, 2008)'
loop_
    _atom_site_type_symbol
    _atom_site_label
    _atom_site_fract_x
    _atom_site_fract_y
    _atom_site_fract_z
    _atom_site_U_iso_or_equiv
    _atom_site_adp_type
    _atom_site_calc_flag
    _atom_site_refinement_flags
    _atom_site_occupancy
    _atom_site_symmetry_multiplicity
    _atom_site_disorder_assembly
    _atom_site_disorder_group
    Pd Pd1 0.48951(2) 0.2500 0.01963(3) 0.01617(14) Uani d S 1 2 . .
    Cu Cu1 0.80131(4) 0.2500 -0.13557(5) 0.01636(17) Uani d S 1 2 . .
    N N1 0.5331(3) 0.2500 -0.2768(4) 0.0219(8) Uani d S 1 2 . .
    N N2 0.4665(3) 0.2500 0.3197(4) 0.0245(8) Uani d S 1 2 . .
    N N3 0.2732(3) 0.2500 -0.0018(4) 0.0199(8) Uani d S 1 2 . .
    N N4 0.7043(3) 0.2500 0.0495(4) 0.0204(8) Uani d S 1 2 . .
    C C1 0.5119(3) 0.2500 -0.1707(5) 0.0204(10) Uani d S 1 2 . .
    C C2 0.4741(3) 0.2500 0.2100(5) 0.0198(9) Uani d S 1 2 . .
    C C3 0.3529(3) 0.2500 0.0004(4) 0.0189(9) Uani d S 1 2 . .
    C C4 0.6252(3) 0.2500 0.0423(4) 0.0193(9) Uani d S 1 2 . .
    N N5 0.73048(18) 0.4477(4) -0.2315(3) 0.0201(5) Uani d . 1 1 . .
    H H5A 0.6749 0.4019 -0.2563 0.030 Uiso calc R 1 1 . .
    H H5B 0.7630 0.4831 -0.3022 0.030 Uiso calc R 1 1 . .
    H H5C 0.7217 0.5469 -0.1791 0.030 Uiso calc R 1 1 . .
    N N6 0.88190(18) 0.4483(3) -0.0588(3) 0.0201(5) Uani d . 1 1 . .
    H H6A 0.8470 0.5492 -0.0400 0.030 Uiso calc R 1 1 . .
    H H6B 0.9265 0.4801 -0.1162 0.030 Uiso calc R 1 1 . .
    H H6C 0.9086 0.4050 0.0145 0.030 Uiso calc R 1 1 . .
loop_
    _atom_site_aniso_label
    _atom_site_aniso_U_11
    _atom_site_aniso_U_22
    _atom_site_aniso_U_33
    _atom_site_aniso_U_12
    _atom_site_aniso_U_13
    _atom_site_aniso_U_23
    Pd1 0.0149(2) 0.01665(19) 0.0170(2) 0.000 -0.00032(13) 0.000
    Cu1 0.0168(3) 0.0143(2) 0.0180(3) 0.000 -0.0003(2) 0.000
    N1 0.022(2) 0.0249(18) 0.019(2) 0.000 -0.0015(18) 0.000
    N2 0.026(2) 0.0241(18) 0.023(2) 0.000 0.0010(19) 0.000
    N3 0.020(2) 0.0185(17) 0.021(2) 0.000 -0.0030(17) 0.000
    N4 0.018(2) 0.0222(17) 0.021(2) 0.000 0.0015(16) 0.000
    C1 0.014(2) 0.017(2) 0.029(3) 0.000 -0.005(2) 0.000
    C2 0.015(2) 0.0184(19) 0.026(3) 0.000 0.000(2) 0.000
    C3 0.024(3) 0.0148(18) 0.018(2) 0.000 -0.002(2) 0.000
    C4 0.028(3) 0.0125(18) 0.017(2) 0.000 -0.001(2) 0.000
    N5 0.0212(13) 0.0188(11) 0.0201(13) -0.0018(11) 0.0011(11) -0.0012(10)
    N6 0.0178(13) 0.0198(11) 0.0227(13) 0.0003(10) 0.0023(11) 0.0009(11)
_geom_special_details
;
All e.s.d.'s (except the e.s.d. in the dihedral angle between two l.s. planes)
are estimated using the full covariance matrix. The cell e.s.d.'s are taken
into account individually in the estimation of e.s.d.'s in distances, angles
and torsion angles; correlations between e.s.d.'s in cell parameters are only
used when they are defined by crystal symmetry. An approximate (isotropic)
treatment of cell e.s.d.'s is used for estimating e.s.d.'s involving l.s.
planes.
;
loop_
    _geom_bond_atom_site_label_1
    _geom_bond_atom_site_label_2
    _geom_bond_site_symmetry_2
    _geom_bond_distance
    _geom_bond_publ_flag
    Pd1 C4 . 1.985(5) y
    Pd1 C2 . 1.992(5) y
    Pd1 C3 . 1.994(5) y
    Pd1 C1 . 2.005(5) y
    Cu1 N6 . 2.016(3) y
    Cu1 N6 8_565 2.016(3) ?
    Cu1 N5 8_565 2.024(3) ?
    Cu1 N5 . 2.024(3) y
    Cu1 N4 . 2.385(4) y
    N1 C1 . 1.146(7) ?
    N2 C2 . 1.145(6) ?
    N3 C3 . 1.157(6) ?
    N4 C4 . 1.150(6) ?
    N5 H5A . 0.9100 ?
    N5 H5B . 0.9100 ?
    N5 H5C . 0.9100 ?
    N6 H6A . 0.9100 ?
    N6 H6B . 0.9100 ?
    N6 H6C . 0.9100 ?
loop_
    _geom_angle_atom_site_label_1
    _geom_angle_atom_site_label_2
    _geom_angle_atom_site_label_3
    _geom_angle_site_symmetry_1
    _geom_angle_site_symmetry_3
    _geom_angle
    _geom_angle_publ_flag
    C4 Pd1 C2 . . 89.63(18) ?
    C4 Pd1 C3 . . 178.93(18) ?
    C2 Pd1 C3 . . 89.31(17) ?
    C4 Pd1 C1 . . 87.49(17) ?
    C2 Pd1 C1 . . 177.11(17) ?
    C3 Pd1 C1 . . 93.58(17) ?
    N6 Cu1 N6 . 8_565 90.73(15) ?
    N6 Cu1 N5 . 8_565 173.08(11) ?
    N6 Cu1 N5 8_565 8_565 89.26(11) ?
    N6 Cu1 N5 . . 89.26(11) ?
    N6 Cu1 N5 8_565 . 173.08(11) ?
    N5 Cu1 N5 8_565 . 89.91(15) ?
    N6 Cu1 N4 . . 91.35(10) ?
    N6 Cu1 N4 8_565 . 91.35(10) ?
    N5 Cu1 N4 8_565 . 95.57(10) ?
    N5 Cu1 N4 . . 95.57(10) ?
    C4 N4 Cu1 . . 122.5(4) ?
    N1 C1 Pd1 . . 173.7(4) ?
    N2 C2 Pd1 . . 179.1(4) ?
    N3 C3 Pd1 . . 175.4(4) ?
    N4 C4 Pd1 . . 176.9(4) ?
    Cu1 N5 H5A . . 109.5 ?
    Cu1 N5 H5B . . 109.5 ?
    H5A N5 H5B . . 109.5 ?
    Cu1 N5 H5C . . 109.5 ?
    H5A N5 H5C . . 109.5 ?
    H5B N5 H5C . . 109.5 ?
    Cu1 N6 H6A . . 109.5 ?
    Cu1 N6 H6B . . 109.5 ?
    H6A N6 H6B . . 109.5 ?
    Cu1 N6 H6C . . 109.5 ?
    H6A N6 H6C . . 109.5 ?
    H6B N6 H6C . . 109.5 ?
loop_
    _geom_torsion_atom_site_label_1
    _geom_torsion_atom_site_label_2
    _geom_torsion_atom_site_label_3
    _geom_torsion_atom_site_label_4
    _geom_torsion_site_symmetry_1
    _geom_torsion_site_symmetry_2
    _geom_torsion_site_symmetry_3
    _geom_torsion_site_symmetry_4
    _geom_torsion
    _geom_torsion_publ_flag
    N6 Cu1 N4 C4 . . . . 134.62(7) ?
    N6 Cu1 N4 C4 8_565 . . . -134.62(7) ?
    N5 Cu1 N4 C4 8_565 . . . -45.23(8) ?
    N5 Cu1 N4 C4 . . . . 45.23(8) ?
loop_
    _geom_hbond_atom_site_label_D
    _geom_hbond_atom_site_label_H
    _geom_hbond_atom_site_label_A
    _geom_hbond_site_symmetry_A
    _geom_hbond_distance_DH
    _geom_hbond_distance_HA
    _geom_hbond_distance_DA
    _geom_hbond_angle_DHA
    N5 H5A N1 . 0.91 2.34 3.237(4) 167.4
    N5 H5C N3 5_665 0.91 2.39 3.267(4) 162.3
    N5 H5B N3 6_655 0.91 2.65 3.180(4) 118.1
    N5 H5B N4 2_664 0.91 2.52 3.297(4) 144.0
    N6 H6B N1 6_655 0.91 2.53 3.131(4) 123.8
    N6 H6B N2 2_664 0.91 2.58 3.348(4) 142.0
    N6 H6A N3 5_665 0.91 2.31 3.199(4) 164.7
data_global
_journal_date_recd_electronic     2013-04-17
_journal_date_accepted     2013-04-23
_journal_name_full     'Acta Crystallographica, Section E'
_journal_year     2013
_journal_volume     69
_journal_issue      5
_journal_page_first     i32
_journal_page_last     i32
_journal_paper_category     QI
_journal_paper_doi     10.1107/S1600536813011033
_journal_coeditor_code     FF2104
_publ_contact_author_name     'Kuch\'ar, Juraj'
_publ_contact_author_address
;
Department of Inorganic Chemistry
Institute of Chemistry
P.J. \<Saf\'arik University in Ko\<sice,
Moyzesova 11
041 54 Ko\<sice
Slovakia
;
_publ_contact_author_email     'juraj.kuchar@upjs.sk'
_publ_contact_author_fax     '+421 55 62 221 24'
_publ_contact_author_phone     '+421 55 234 2335'
_publ_section_title
;\
Tetraammine-2\k^4^<i>C</i>-\m-cyanido-1:2\k^2^<i>C</i>:<i>N</i>-tricyanido-\
1\k^3^<i>C</i>-copper(II)palladium(II)
;
loop_
    _publ_author_name
    _publ_author_footnote
    _publ_author_address
    'Such\'a, Veronika' .
;
Department of Inorganic Chemistry
Institute of Chemistry
P.J. \<Saf\'arik University in Ko\<sice,
Moyzesova 11
041 54 Ko\<sice
Slovakia
Fachbereich Chemie der Philipps Universit\"at
Hans-Meerwein-Strasse
D-35043 Marburg
 Germany
;
    'Kuch\'ar, Juraj' .
;
Department of Inorganic Chemistry
Institute of Chemistry
P.J. \<Saf\'arik University in Ko\<sice,
Moyzesova 11
041 54 Ko\<sice
Slovakia
;
    'Harms, Klaus' .
;
Fachbereich Chemie der Philipps Universit\"at
Hans-Meerwein-Strasse
D-35043 Marburg
 Germany
;
