# Supplementary material for: Tetra­ammine-2κ4 C-μ-cyanido-1:2κ2 C:N-tricyanido-1κ3 C-copper(II)palladium(II)
Source: Acta Crystallogr Sect E Struct Rep Online. 2013 Apr 30;69(Pt 5):i32. doi: 10.1107/S1600536813011033 (PMC3647788; doi:10.1107/S1600536813011033)
Supplement: Supplementary file 2 [file e-69-00i32-Isup2.hkl]

# 
# h,k,l, Fc-squared, Fo-squared, sigma(Fo-squared) and status flag 
# 
data_I
_shelx_title ' cupd14dab in P n m a' 
_shelx_refln_list_code          4 
_shelx_F_calc_maximum      321.91 
_exptl_crystal_F_000       668.00 
_reflns_d_resolution_high  0.8411 
 
loop_ 
 _symmetry_equiv_pos_as_xyz 
 'x, y, z' 
 '-x+1/2, -y, z+1/2' 
 'x+1/2, -y+1/2, -z+1/2' 
 '-x, y+1/2, -z' 
 '-x, -y, -z' 
 'x-1/2, y, -z-1/2' 
 '-x-1/2, y-1/2, z-1/2' 
 'x, -y-1/2, z' 
 
_cell_length_a    14.5204 
_cell_length_b     7.2358 
_cell_length_c    10.3955 
_cell_angle_alpha  90.000 
_cell_angle_beta   90.000 
_cell_angle_gamma  90.000 
 
_shelx_F_squared_multiplier     1.000 
 
loop_ 
 _refln_index_h 
 _refln_index_k 
 _refln_index_l 
 _refln_F_squared_calc 
 _refln_F_squared_meas 
 _refln_F_squared_sigma 
 _refln_observed_status 
   2   0   0     3529.42     3698.45    117.78 o 
   4   0   0    52053.29    46727.98    372.96 o 
   6   0   0    22444.44    20837.09    202.30 o 
   8   0   0     8104.94     8033.14    111.32 o 
  10   0   0    19522.96    18035.94    179.71 o 
  12   0   0      128.48      144.53     54.06 o 
  14   0   0     2108.07     2046.81     70.24 o 
  16   0   0     1231.13     1439.97     75.19 o 
   2   1   0     9126.67     9996.40     96.91 o 
   4   1   0     1411.42     1495.99     42.83 o 
   6   1   0    14858.90    14163.24     98.70 o 
   8   1   0      721.65      756.20     36.03 o 
  10   1   0     3389.27     3209.48     68.56 o 
  12   1   0     7313.82     7258.52    135.96 o 
  14   1   0      493.49      466.78     44.45 o 
  16   1   0     5761.92     5839.28    145.68 o 
   0   2   0   103626.13    91179.73   4994.85 o 
   2   2   0    18243.01    19385.47    223.48 o 
   4   2   0    42409.76    43900.96    193.96 o 
   6   2   0    38279.33    38199.63    165.19 o 
   8   2   0      565.62      614.86     32.67 o 
  10   2   0    16833.53    16168.45    254.45 o 
  12   2   0       28.30       27.14     35.56 o 
  14   2   0     2619.78     2633.78     73.63 o 
  16   2   0      776.77      739.97     38.33 o 
   2   3   0     2316.29     2314.84     30.24 o 
   4   3   0     4180.21     4253.49     54.50 o 
   6   3   0    21146.74    21803.46    105.57 o 
   8   3   0      420.11      435.23     30.03 o 
  10   3   0     2406.51     2451.43     66.42 o 
  12   3   0     3164.77     3204.97     83.03 o 
  14   3   0     1645.00     1561.89     43.47 o 
  16   3   0     4473.52     3939.36    132.81 o 
   0   4   0    87466.45    81784.30    337.15 o 
   2   4   0     3554.54     3846.00     37.77 o 
   4   4   0    22734.04    23043.96     92.15 o 
   6   4   0    15219.54    15841.37     70.75 o 
   8   4   0     2173.81     2397.44     42.42 o 
  10   4   0    11530.77    12017.22    199.35 o 
  12   4   0        7.48       47.02     42.66 o 
  14   4   0     1744.73     1728.56     67.74 o 
   2   5   0     3994.52     4068.85     66.55 o 
   4   5   0      474.20      446.22     20.84 o 
   6   5   0     4184.72     4256.15     36.28 o 
   8   5   0      489.86      510.93     28.02 o 
  10   5   0     1622.23     1685.07     44.40 o 
  12   5   0     5096.23     4971.44     58.86 o 
  14   5   0       69.81       91.08     39.30 o 
   0   6   0    39419.26    38384.65    256.53 o 
   2   6   0     1684.28     1801.83     44.25 o 
   4   6   0    10462.86    10777.49    174.61 o 
   6   6   0     8348.73     8744.87    174.92 o 
   8   6   0     1422.12     1404.41     32.04 o 
  10   6   0     6896.53     6694.69     49.86 o 
  12   6   0        0.75        8.04     29.03 o 
   2   7   0      786.60      796.17     23.93 o 
   4   7   0      761.43      758.43     26.64 o 
   6   7   0     5476.29     5550.90    192.19 o 
   8   7   0      124.68      118.43     24.56 o 
  10   7   0      915.80      783.87     38.17 o 
   0   8   0    12526.12    12276.29    119.36 o 
   2   8   0     1635.18     1525.74    156.11 o 
   4   8   0     5197.25     4813.24    101.59 o 
   6   8   0     5617.79     4983.67    292.70 o 
   1   0   1    19505.54    17719.06    274.56 o 
   2   0   1     1045.27      922.48    113.17 o 
   3   0   1    36005.39    37446.19   7738.26 o 
   4   0   1     9267.39     9109.97    335.16 o 
   5   0   1    18776.60    17955.14    475.48 o 
   6   0   1      483.75      663.27     41.89 o 
   7   0   1    18589.15    17043.40    118.74 o 
   8   0   1     3658.66     3570.28     58.90 o 
   9   0   1     7286.08     6786.78     71.93 o 
  10   0   1     2082.00     2092.24     48.65 o 
  11   0   1     1728.85     1840.07     47.87 o 
  12   0   1      292.82      282.14     40.75 o 
  13   0   1     9229.81     9113.30     87.28 o 
  14   0   1     4149.76     4112.90     62.27 o 
  15   0   1      218.38      238.23     44.06 o 
  16   0   1      400.59      412.78     39.70 o 
  17   0   1      927.78      819.77     52.02 o 
   0   1   1     5508.46     5907.78     80.49 o 
   1   1   1     4338.04     4757.29     39.98 o 
   2   1   1     8628.77     9106.59     86.68 o 
   3   1   1     1699.20     1768.83     34.89 o 
   4   1   1      154.35      195.05     29.30 o 
   5   1   1     2860.97     2900.35     35.90 o 
   6   1   1       20.80       31.06     27.62 o 
   7   1   1      512.09      510.56     26.77 o 
   8   1   1     2391.58     2170.27     41.42 o 
   9   1   1    12123.23    11138.81    169.68 o 
  10   1   1     1465.95     1393.14     26.02 o 
  11   1   1        4.93       26.82     22.82 o 
  12   1   1      784.41      808.67     26.94 o 
  13   1   1     5493.92     5386.05     85.81 o 
  14   1   1       17.42       33.00     30.61 o 
  15   1   1     4168.08     4206.35     77.02 o 
  16   1   1      125.83      104.13     29.60 o 
  17   1   1      746.81      640.94     37.57 o 
   1   2   1    36167.17    36988.74    167.11 o 
   2   2   1      486.32      508.45     18.36 o 
   3   2   1    16970.88    16834.12     87.36 o 
   4   2   1    16473.88    17716.56    135.85 o 
   5   2   1     3545.05     3691.49     32.45 o 
   6   2   1     1479.47     1430.47     24.18 o 
   7   2   1    22405.96    22018.40    140.35 o 
   8   2   1     6486.63     6555.07     60.85 o 
   9   2   1    10135.97    10119.61     84.71 o 
  10   2   1      565.08      564.23     22.92 o 
  11   2   1     1377.96     1359.05     25.66 o 
  12   2   1       86.10       92.87     20.38 o 
  13   2   1     4935.00     4815.26     73.18 o 
  14   2   1     1414.12     1405.86     30.31 o 
  15   2   1      339.46      339.60     33.29 o 
  16   2   1       78.51       92.17     29.89 o 
   0   3   1       22.36       25.47     23.20 o 
   1   3   1      694.55      635.11     16.55 o 
   2   3   1     1556.39     1504.45     19.10 o 
   3   3   1     4383.07     4375.86     31.21 o 
   4   3   1       30.81       41.82     17.34 o 
   5   3   1     1273.00     1266.64     20.53 o 
   6   3   1      548.91      558.21     17.15 o 
   7   3   1       27.30       39.69     22.15 o 
   8   3   1     3573.40     3660.71     32.09 o 
   9   3   1     9945.99     9964.19     78.60 o 
  10   3   1     1385.18     1375.86     27.98 o 
  11   3   1      281.07      296.83     24.06 o 
  12   3   1      540.36      544.98     27.45 o 
  13   3   1     4205.70     4078.71     53.58 o 
  14   3   1       31.25       41.51     22.03 o 
  15   3   1     2452.47     2303.00     37.79 o 
  16   3   1      103.97       90.32     28.12 o 
   1   4   1    11910.46    12177.16     78.35 o 
   2   4   1      745.77      690.83     15.51 o 
   3   4   1    14909.16    14892.90     85.57 o 
   4   4   1     5824.64     5936.10     34.81 o 
   5   4   1     4503.24     4791.62     45.07 o 
   6   4   1      163.48      151.15     18.21 o 
   7   4   1    11996.89    12184.76    137.37 o 
   8   4   1     2500.25     2687.04     26.94 o 
   9   4   1     5204.73     5308.06     71.68 o 
  10   4   1      795.93      830.05     23.04 o 
  11   4   1     1115.56     1172.37     26.10 o 
  12   4   1       24.68       50.78     23.97 o 
  13   4   1     4966.20     4952.86     84.17 o 
  14   4   1     1897.27     1757.19     73.82 o 
  15   4   1      197.56      179.61     23.86 o 
   0   5   1     3209.18     3252.41     31.29 o 
   1   5   1     1978.10     1999.87     22.05 o 
   2   5   1     3960.91     4084.33     38.51 o 
   3   5   1      529.88      551.81     17.39 o 
   4   5   1      147.18      147.35     16.83 o 
   5   5   1     1311.49     1314.85     19.78 o 
   6   5   1       35.67       35.96     15.81 o 
   7   5   1      542.67      568.56     17.38 o 
   8   5   1      651.47      701.63     20.27 o 
   9   5   1     5018.07     5225.93     57.00 o 
  10   5   1      628.98      636.74     21.57 o 
  11   5   1        6.40       19.35     20.64 o 
  12   5   1      461.80      432.27     28.65 o 
  13   5   1     3174.94     2845.29     56.54 o 
   1   6   1     5752.24     5891.18     28.88 o 
   2   6   1      303.17      315.25     16.85 o 
   3   6   1     8232.55     8597.60    141.88 o 
   4   6   1     2577.66     2663.80     29.81 o 
   5   6   1     2419.27     2573.46     42.58 o 
   6   6   1       77.82      102.38     18.71 o 
   7   6   1     6827.72     7322.02     60.31 o 
   8   6   1     1225.81     1274.23     21.42 o 
   9   6   1     2865.09     2838.50     43.37 o 
  10   6   1      435.39      408.08     21.05 o 
  11   6   1      695.73      643.46     23.56 o 
  12   6   1       25.48       42.36     24.63 o 
   0   7   1      123.22      131.50     23.28 o 
   1   7   1      277.98      285.07     22.03 o 
   2   7   1      662.28      692.71     21.30 o 
   3   7   1      886.22      902.73     20.48 o 
   4   7   1        3.13        9.70     17.78 o 
   5   7   1      369.63      363.55     19.91 o 
   6   7   1      122.32      134.01     20.18 o 
   7   7   1        8.68       17.85     19.19 o 
   8   7   1     1060.75     1077.19     28.78 o 
   9   7   1     3344.52     3247.67     36.25 o 
   1   8   1     3822.07     3623.90     83.71 o 
   2   8   1      133.65      163.72     22.42 o 
   3   8   1     3332.25     3228.03     73.95 o 
   4   8   1     1605.97     1494.77     33.91 o 
   5   8   1      708.68      678.24     23.13 o 
   6   8   1      279.14      280.37     20.49 o 
   2   0   2    15477.22    12893.35    173.58 o 
   3   0   2     1257.08     1147.76     93.23 o 
   4   0   2      378.50      357.82     50.17 o 
   5   0   2        5.44       27.32     46.69 o 
   6   0   2    11930.72    11429.08    608.58 o 
   7   0   2     1549.52     1394.12     49.70 o 
   8   0   2    12325.88    11844.83    177.46 o 
   9   0   2     1940.02     1897.52     44.04 o 
  10   0   2     6494.15     6461.57     64.96 o 
  11   0   2     4658.55     4751.08    138.21 o 
  12   0   2     2337.34     2315.01     87.69 o 
  13   0   2       11.69       38.20     34.30 o 
  14   0   2     2737.74     2743.91    194.88 o 
  15   0   2       63.70       78.49     35.83 o 
  16   0   2     1582.86     1467.46     53.52 o 
  17   0   2     1328.39     1202.42     79.68 o 
   1   1   2     5283.53     5607.48     55.71 o 
   2   1   2      708.03      767.12     29.47 o 
   3   1   2     5827.92     6472.29     61.45 o 
   4   1   2     1613.17     1647.39     31.01 o 
   5   1   2    11676.02    11339.52    231.61 o 
   6   1   2     1333.19     1300.98     29.32 o 
   7   1   2     1571.53     1474.75     29.83 o 
   8   1   2     2839.44     2682.97     30.30 o 
   9   1   2     1650.31     1568.83     32.70 o 
  10   1   2     4242.68     4060.92     64.37 o 
  11   1   2     1080.22     1087.49     27.40 o 
  12   1   2     1213.62     1230.53     33.99 o 
  13   1   2     1310.53     1316.39     31.87 o 
  14   1   2     5171.52     4979.97     84.47 o 
  15   1   2     2272.03     2217.42     54.13 o 
  16   1   2     1362.97     1287.80     37.62 o 
   0   2   2    22875.33    23874.35    131.41 o 
   1   2   2     2468.88     2449.68     27.78 o 
   2   2   2      985.12      788.20     19.36 o 
   3   2   2     3745.61     3898.24     37.59 o 
   4   2   2    17864.33    18123.79    145.62 o 
   5   2   2       43.43       52.06     17.51 o 
   6   2   2     5521.99     5525.05     35.75 o 
   7   2   2     4456.11     4499.53     94.69 o 
   8   2   2     9414.37     9174.16     57.94 o 
   9   2   2     2560.17     2524.31     29.68 o 
  10   2   2     3112.59     3145.89     64.18 o 
  11   2   2     2510.95     2500.50     39.25 o 
  12   2   2     3850.00     3877.34     58.99 o 
  13   2   2        5.25       12.85     23.95 o 
  14   2   2     3560.93     3369.43     63.31 o 
  15   2   2      291.92      287.92     33.10 o 
  16   2   2      595.83      583.52     36.39 o 
   1   3   2     1787.61     1773.45     20.49 o 
   2   3   2      335.85      383.52     19.86 o 
   3   3   2     2394.44     2386.76     21.96 o 
   4   3   2     1704.80     1764.51     24.80 o 
   5   3   2    12056.17    12039.55     71.27 o 
   6   3   2     1083.50     1100.88     22.90 o 
   7   3   2     1764.60     1803.97     24.87 o 
   8   3   2     4759.02     4905.48     62.01 o 
   9   3   2      713.58      765.01     23.95 o 
  10   3   2     1140.50     1163.35     26.49 o 
  11   3   2      852.66      854.04     26.60 o 
  12   3   2     1378.24     1336.80     30.78 o 
  13   3   2      462.80      460.07     24.43 o 
  14   3   2     3770.92     3638.43     56.51 o 
  15   3   2     1570.08     1480.92     30.26 o 
   0   4   2    10545.74    10841.42    115.71 o 
   1   4   2     4211.52     4206.12     36.32 o 
   2   4   2     4851.69     4755.73     34.30 o 
   3   4   2     1051.69     1101.40     17.75 o 
   4   4   2     3770.94     3770.60     59.55 o 
   5   4   2        6.27       12.28     18.99 o 
   6   4   2     5821.65     5900.30     52.77 o 
   7   4   2     1737.87     1804.89     24.42 o 
   8   4   2     6520.69     6862.29     46.45 o 
   9   4   2     1411.31     1490.29     25.74 o 
  10   4   2     2967.67     3064.75     26.72 o 
  11   4   2     2419.55     2454.17     27.34 o 
  12   4   2     2022.68     1900.35     27.57 o 
  13   4   2        1.57        7.97     24.77 o 
  14   4   2     2109.63     1985.58     32.63 o 
  15   4   2      110.37       85.35     25.27 o 
   1   5   2     2380.59     2405.64     20.86 o 
   2   5   2      454.75      516.23     17.51 o 
   3   5   2     1956.16     2006.21     20.04 o 
   4   5   2      528.26      512.57     15.99 o 
   5   5   2     3876.27     3928.86     23.18 o 
   6   5   2      528.03      557.45     17.83 o 
   7   5   2      448.59      471.76     18.45 o 
   8   5   2      783.02      804.13     22.08 o 
   9   5   2      948.86      999.21     23.89 o 
  10   5   2     3222.76     3169.83     29.14 o 
  11   5   2      537.80      540.24     21.94 o 
  12   5   2      515.17      480.16     25.04 o 
  13   5   2      969.44      867.85     26.53 o 
   0   6   2     5476.02     5640.23    141.67 o 
   1   6   2     2251.65     2322.97     27.36 o 
   2   6   2     3186.11     3348.80     24.90 o 
   3   6   2      657.60      662.36     20.52 o 
   4   6   2     2061.74     2197.77     21.30 o 
   5   6   2        6.76       17.32     17.17 o 
   6   6   2     3083.88     3241.15     25.71 o 
   7   6   2      925.04      971.12     21.92 o 
   8   6   2     3918.24     3943.99     42.17 o 
   9   6   2      670.86      664.99     20.09 o 
  10   6   2     1876.82     1798.83     38.00 o 
  11   6   2     1520.77     1431.45     36.12 o 
  12   6   2     1192.27     1056.06     27.40 o 
   1   7   2      592.25      596.42     19.55 o 
   2   7   2        6.68        7.71     17.46 o 
   3   7   2      563.36      567.69     23.40 o 
   4   7   2      433.96      433.93     21.78 o 
   5   7   2     3187.16     3171.34     34.38 o 
   6   7   2      338.96      335.25     19.83 o 
   7   7   2      442.73      423.82     20.10 o 
   8   7   2     1426.03     1318.79     27.51 o 
   9   7   2      263.84      284.29     26.09 o 
   0   8   2     3080.03     2778.32     33.93 o 
   1   8   2      590.48      568.39     23.64 o 
   2   8   2      897.97      929.52     31.20 o 
   3   8   2      376.00      356.33     23.73 o 
   4   8   2     2433.02     2430.58    101.11 o 
   5   8   2       17.97       18.99     20.82 o 
   1   0   3    30852.26    24492.23    260.46 o 
   2   0   3    12808.70    11536.66    161.16 o 
   3   0   3     2540.17     2101.43     92.50 o 
   4   0   3     4444.61     3956.89     82.94 o 
   5   0   3    38999.94    34708.11    259.78 o 
   6   0   3     1971.54     1887.08     91.62 o 
   7   0   3     1447.48     1425.09     56.96 o 
   8   0   3     2448.44     2512.83     59.50 o 
   9   0   3     5505.12     5811.93     72.99 o 
  10   0   3      524.23      548.69     47.08 o 
  11   0   3     3640.82     3784.45     60.94 o 
  12   0   3        1.42       -6.75     34.78 o 
  13   0   3       91.48      103.58     36.93 o 
  14   0   3     1688.52     1708.11     46.71 o 
  15   0   3     3697.54     3663.25     86.71 o 
  16   0   3       83.24       91.59     44.63 o 
   0   1   3     1172.25     1259.99     52.48 o 
   1   1   3     9696.44     9683.10    152.40 o 
   2   1   3     4856.19     4738.21     65.25 o 
   3   1   3     1117.96     1218.73     31.38 o 
   4   1   3     2126.23     2140.14     62.65 o 
   5   1   3     2242.87     2315.85     78.16 o 
   6   1   3      544.90      521.26     30.08 o 
   7   1   3     7920.89     7867.20    130.46 o 
   8   1   3     3613.67     3559.09     72.47 o 
   9   1   3      192.33      217.85     27.69 o 
  10   1   3       34.99       40.85     26.43 o 
  11   1   3     6618.39     6787.40    118.22 o 
  12   1   3     1158.32     1212.45     31.33 o 
  13   1   3     1246.90     1224.28     33.00 o 
  14   1   3      177.41      197.27     29.01 o 
  15   1   3     2918.56     2908.81     41.31 o 
  16   1   3        1.74        0.60     28.68 o 
   1   2   3    34016.81    33769.10    313.97 o 
   2   2   3      254.01      261.36     21.09 o 
   3   2   3      202.77      183.40     19.45 o 
   4   2   3     1845.15     1848.96     27.94 o 
   5   2   3    30656.06    29788.91    215.16 o 
   6   2   3     2379.23     2438.84     29.76 o 
   7   2   3      973.89     1049.44     25.74 o 
   8   2   3      144.38      146.51     24.76 o 
   9   2   3     9224.70     9038.32    151.35 o 
  10   2   3      492.35      496.62     25.95 o 
  11   2   3     1933.84     1974.79     25.85 o 
  12   2   3      137.55      149.57     25.50 o 
  13   2   3       78.30       85.98     28.97 o 
  14   2   3     1739.59     1803.35     35.05 o 
  15   2   3     2718.13     2735.93     46.02 o 
  16   2   3      133.53      136.24     31.79 o 
   0   3   3      180.99      240.87     24.33 o 
   1   3   3     6904.88     6893.93     55.36 o 
   2   3   3     8944.56     8968.88     41.02 o 
   3   3   3       57.67       64.28     19.07 o 
   4   3   3       49.00       82.21     17.88 o 
   5   3   3      867.49      903.23     24.24 o 
   6   3   3      733.50      797.32     21.19 o 
   7   3   3     4888.59     5114.09     33.05 o 
   8   3   3     3563.67     3689.14     39.48 o 
   9   3   3       99.90      108.90     21.59 o 
  10   3   3       43.77       53.62     20.61 o 
  11   3   3     6497.31     6496.06     49.38 o 
  12   3   3      324.30      360.38     26.28 o 
  13   3   3      998.74      963.85     24.68 o 
  14   3   3       37.21       48.74     24.05 o 
  15   3   3     1996.69     1839.89     57.82 o 
   1   4   3    16597.97    16815.45     90.92 o 
   2   4   3     1751.51     1822.43     19.26 o 
   3   4   3      796.16      776.63     18.08 o 
   4   4   3     1515.47     1565.90     24.74 o 
   5   4   3    18846.33    19062.37    164.27 o 
   6   4   3     1003.05     1065.36     21.52 o 
   7   4   3      776.50      799.17     19.41 o 
   8   4   3      765.36      790.80     20.59 o 
   9   4   3     4519.31     4775.36     49.22 o 
  10   4   3        3.83       -0.92     19.64 o 
  11   4   3     2027.03     2011.24     27.41 o 
  12   4   3       15.66       19.47     22.56 o 
  13   4   3       81.51       93.17     24.67 o 
  14   4   3     1221.45     1170.91     32.02 o 
   0   5   3      161.07      165.66     23.40 o 
   1   5   3     3443.48     3579.89     34.75 o 
   2   5   3     1323.99     1315.37     19.43 o 
   3   5   3      566.84      612.17     17.03 o 
   4   5   3     1912.65     1879.90     23.71 o 
   5   5   3     1068.87     1100.69     22.03 o 
   6   5   3      119.40      146.90     22.77 o 
   7   5   3     3706.29     3850.62     70.66 o 
   8   5   3     1595.79     1654.38     25.12 o 
   9   5   3       81.66      101.43     23.01 o 
  10   5   3       71.37       83.50     24.17 o 
  11   5   3     3052.85     3055.12     65.76 o 
  12   5   3      901.00      789.92     27.86 o 
  13   5   3      769.55      636.96     31.49 o 
   1   6   3     7950.03     8172.43     70.37 o 
   2   6   3      856.16      893.69     18.03 o 
   3   6   3      450.63      471.95     18.42 o 
   4   6   3      997.22     1062.13     24.55 o 
   5   6   3    10454.94    10613.36    108.15 o 
   6   6   3      467.00      501.06     19.06 o 
   7   6   3      561.32      612.16     20.10 o 
   8   6   3      454.99      472.48     20.28 o 
   9   6   3     2670.37     2658.89     35.91 o 
  10   6   3        8.27        7.50     20.47 o 
  11   6   3     1241.67     1066.69     25.69 o 
   0   7   3       62.80       70.24     26.54 o 
   1   7   3     1653.70     1618.84     22.71 o 
   2   7   3     2060.13     2080.62     29.38 o 
   3   7   3       38.68       40.75     20.44 o 
   4   7   3        0.20       13.77     18.43 o 
   5   7   3      251.87      256.98     20.67 o 
   6   7   3      235.74      246.81     22.18 o 
   7   7   3     1702.39     1604.95     48.18 o 
   8   7   3     1180.11     1069.80     25.73 o 
   9   7   3       62.18       61.29     19.88 o 
   1   8   3     4487.79     4083.37     74.32 o 
   2   8   3       67.71       55.86     19.97 o 
   3   8   3      129.54      165.26     23.36 o 
   4   8   3      327.19      279.67     21.11 o 
   0   0   4    17663.21    14698.41    189.04 o 
   1   0   4      859.45      774.86     79.88 o 
   2   0   4    20091.33    15374.17    590.32 o 
   3   0   4     5439.49     4847.08    157.93 o 
   4   0   4    11665.01    10972.43    788.97 o 
   5   0   4       41.86       31.69     46.70 o 
   6   0   4     3013.62     2789.63     66.81 o 
   7   0   4       38.34       79.01     69.01 o 
   8   0   4    21581.95    21950.91    175.77 o 
   9   0   4     2599.26     2660.84     61.48 o 
  10   0   4       26.87       59.68     64.29 o 
  11   0   4      225.44      274.27     54.73 o 
  12   0   4     4950.10     5230.63    295.19 o 
  13   0   4      980.06      966.60    128.35 o 
  14   0   4      775.17      788.72     94.83 o 
  15   0   4       74.38       66.19     40.74 o 
  16   0   4        0.03       25.03     45.65 o 
   1   1   4     6776.60     6409.56    246.64 o 
   2   1   4     1114.19     1002.88     33.53 o 
   3   1   4     3653.65     3351.92    118.93 o 
   4   1   4     9302.63     8749.43    340.70 o 
   5   1   4     1420.85     1382.13     50.86 o 
   6   1   4     1287.59     1281.84     41.85 o 
   7   1   4     3548.38     3514.40     70.93 o 
   8   1   4     5720.11     5622.40     93.99 o 
   9   1   4     2512.95     2545.37     91.82 o 
  10   1   4     2587.06     2631.81     84.09 o 
  11   1   4      395.73      408.40     30.89 o 
  12   1   4      104.60      109.27     33.72 o 
  13   1   4      682.01      705.81     34.58 o 
  14   1   4     7765.47     7971.94    327.35 o 
  15   1   4      215.50      205.39     31.99 o 
  16   1   4      329.56      328.88     44.47 o 
   0   2   4     2878.05     2933.01     42.65 o 
   1   2   4     1823.54     1914.51     32.52 o 
   2   2   4    32882.95    31847.21    195.90 o 
   3   2   4       38.22       34.33     19.78 o 
   4   2   4     4826.88     4756.38     68.75 o 
   5   2   4     2117.69     2135.44     41.15 o 
   6   2   4     5277.05     5489.48    126.68 o 
   7   2   4      663.32      713.32     29.46 o 
   8   2   4    13817.22    13945.02    263.03 o 
   9   2   4     1527.68     1507.11     32.51 o 
  10   2   4        4.95       29.48     26.30 o 
  11   2   4       55.59       65.39     24.03 o 
  12   2   4     4294.52     4448.04    102.68 o 
  13   2   4     1096.10     1106.12     36.33 o 
  14   2   4      723.66      754.40     37.67 o 
  15   2   4      663.50      679.10     38.08 o 
   1   3   4     2206.32     2220.35     25.21 o 
   2   3   4      522.02      526.27     19.85 o 
   3   3   4     4687.20     4830.81     33.30 o 
   4   3   4     4457.86     4469.80     65.23 o 
   5   3   4     2051.53     2168.67     28.22 o 
   6   3   4      210.33      258.32     31.09 o 
   7   3   4     2433.34     2581.57     28.87 o 
   8   3   4     3288.90     3540.44     38.96 o 
   9   3   4      518.11      572.71     27.20 o 
  10   3   4     3086.46     3299.31     35.59 o 
  11   3   4      768.35      783.37     26.25 o 
  12   3   4        4.82        1.36     26.42 o 
  13   3   4      916.36      906.67     27.23 o 
  14   3   4     7972.59     7861.10    154.73 o 
  15   3   4      255.80      259.60     31.30 o 
   0   4   4     3168.94     3426.94     53.15 o 
   1   4   4      512.18      567.65     18.79 o 
   2   4   4    14892.83    14720.94    108.10 o 
   3   4   4      844.53      862.16     19.83 o 
   4   4   4     4746.12     4874.72     51.79 o 
   5   4   4      364.49      387.31     20.20 o 
   6   4   4     2477.74     2687.55     35.55 o 
   7   4   4       94.48       95.06     20.72 o 
   8   4   4    11578.40    12609.13     77.45 o 
   9   4   4     1262.21     1309.50     23.71 o 
  10   4   4        3.35       36.80     26.93 o 
  11   4   4       16.91       21.67     26.14 o 
  12   4   4     3095.45     3109.85     58.62 o 
  13   4   4      732.83      734.25     28.94 o 
  14   4   4      581.26      533.94     30.98 o 
   1   5   4     3094.08     3195.99     22.54 o 
   2   5   4      522.81      537.87     17.34 o 
   3   5   4     1161.19     1208.52     21.68 o 
   4   5   4     4406.36     4575.37     48.77 o 
   5   5   4      330.76      343.50     23.76 o 
   6   5   4      756.44      775.46     23.94 o 
   7   5   4     1781.72     1848.25     40.47 o 
   8   5   4     3537.44     3705.51     83.62 o 
   9   5   4     1960.36     1982.58     27.23 o 
  10   5   4     1030.89     1091.31     27.37 o 
  11   5   4      116.11      120.30     25.07 o 
  12   5   4      206.92      209.98     27.74 o 
   0   6   4     2005.50     2090.07     54.83 o 
   1   6   4      308.06      307.86     18.46 o 
   2   6   4     8055.59     8194.83     65.64 o 
   3   6   4      469.04      458.21     16.99 o 
   4   6   4     2521.05     2655.33     34.33 o 
   5   6   4      123.39      138.98     20.52 o 
   6   6   4     1356.83     1445.57     37.04 o 
   7   6   4       65.97       66.48     23.61 o 
   8   6   4     6722.04     6745.06    128.60 o 
   9   6   4      680.19      678.09     32.96 o 
  10   6   4        1.98       21.52     27.76 o 
  11   6   4       22.35       25.98     30.37 o 
   1   7   4      687.81      660.82     19.53 o 
   2   7   4      151.57      156.51     19.45 o 
   3   7   4     1384.83     1358.95     27.87 o 
   4   7   4     1655.64     1656.13     36.67 o 
   5   7   4      555.12      536.67     21.98 o 
   6   7   4       62.74       59.07     24.49 o 
   7   7   4      913.96      830.89     26.38 o 
   8   7   4     1211.74     1147.46     38.26 o 
   0   8   4      474.08      406.58     28.67 o 
   1   8   4      181.16      168.68     20.13 o 
   2   8   4     5216.52     4590.14     72.83 o 
   3   8   4        3.89       17.49     23.24 o 
   1   0   5    15818.94    12508.64    344.53 o 
   2   0   5      265.75      139.06     48.31 o 
   3   0   5     1483.63     1200.59     55.60 o 
   4   0   5     2241.74     2093.51     74.34 o 
   5   0   5    16455.70    15917.81   1320.46 o 
   6   0   5    12051.47    11754.64    130.48 o 
   7   0   5     2302.85     2375.82     77.94 o 
   8   0   5        1.89       37.20     64.79 o 
   9   0   5     8046.62     8479.88     97.05 o 
  10   0   5      196.87      246.24     69.17 o 
  11   0   5     1712.51     2003.37     58.16 o 
  12   0   5     1495.23     1561.18     55.69 o 
  13   0   5     1400.72     1488.58     73.16 o 
  14   0   5      303.02      302.21     69.68 o 
  15   0   5     1439.83     1371.64     57.77 o 
   0   1   5    21059.84    19277.66    170.21 o 
   1   1   5     3405.34     3223.96     51.89 o 
   2   1   5       24.46       37.30     33.16 o 
   3   1   5       11.58       37.16     38.39 o 
   4   1   5     5848.36     5605.30    288.55 o 
   5   1   5      746.09      728.36     47.09 o 
   6   1   5     7359.94     7513.03    231.94 o 
   7   1   5     3002.34     3151.19     72.26 o 
   8   1   5        2.48       37.82     29.79 o 
   9   1   5      626.82      642.87     34.00 o 
  10   1   5     8918.23     9328.23    363.94 o 
  11   1   5     3444.70     3630.09    144.22 o 
  12   1   5        1.88        6.26     48.13 o 
  13   1   5      838.57      863.09     49.45 o 
  14   1   5     1395.23     1465.77     52.14 o 
  15   1   5     1745.25     1699.62     47.61 o 
   1   2   5    10395.05    10093.78    146.84 o 
   2   2   5     2284.10     2170.75     32.76 o 
   3   2   5     2661.00     2686.01     61.49 o 
   4   2   5      685.82      655.70     22.07 o 
   5   2   5    12528.72    12567.21    343.32 o 
   6   2   5     2584.70     2599.92     77.53 o 
   7   2   5     3429.56     3450.43    103.02 o 
   8   2   5      106.93      111.39     30.47 o 
   9   2   5     4062.13     4299.33    121.28 o 
  10   2   5      327.21      305.47     31.50 o 
  11   2   5     2994.86     3062.56    126.05 o 
  12   2   5     3646.48     3832.91    107.20 o 
  13   2   5      871.84      901.52     34.93 o 
  14   2   5       76.94       94.82     50.19 o 
  15   2   5     1805.25     1722.60     66.25 o 
   0   3   5    27769.86    27102.25    190.95 o 
   1   3   5     2957.21     3005.15     34.85 o 
   2   3   5      224.86      226.71     19.57 o 
   3   3   5      238.55      270.58     18.74 o 
   4   3   5     4099.40     4120.81     36.18 o 
   5   3   5     1261.91     1335.28     25.79 o 
   6   3   5     3535.40     3671.90     73.45 o 
   7   3   5     1995.46     2118.50     45.55 o 
   8   3   5      487.73      493.51     29.14 o 
   9   3   5      545.23      559.96     30.69 o 
  10   3   5     7363.48     7449.96    128.81 o 
  11   3   5     2317.60     2384.92     71.96 o 
  12   3   5       65.62       70.70     39.75 o 
  13   3   5      793.03      756.97     38.31 o 
  14   3   5      850.93      837.39     42.69 o 
   1   4   5     8079.29     8263.69     54.85 o 
   2   4   5      556.93      537.95     19.67 o 
   3   4   5     1314.56     1371.64     23.34 o 
   4   4   5      857.60      898.22     21.83 o 
   5   4   5     8702.42     9114.68     56.12 o 
   6   4   5     4360.37     4439.25     57.70 o 
   7   4   5     1750.04     1915.94     30.71 o 
   8   4   5        8.99       35.87     26.24 o 
   9   4   5     4014.98     4348.56     42.51 o 
  10   4   5      191.33      176.70     33.18 o 
  11   4   5     1577.83     1636.68     39.95 o 
  12   4   5     1567.37     1545.76     58.43 o 
  13   4   5      850.37      762.76     33.89 o 
   0   5   5     6287.44     6490.75    169.38 o 
   1   5   5     1104.69     1117.91     19.43 o 
   2   5   5      141.89      152.43     15.96 o 
   3   5   5       28.31       37.84     16.05 o 
   4   5   5     2802.54     2967.78     28.09 o 
   5   5   5      193.88      200.31     20.73 o 
   6   5   5     4383.84     4720.88     71.89 o 
   7   5   5     1501.41     1645.04     39.74 o 
   8   5   5       58.44       65.37     26.34 o 
   9   5   5      310.25      329.03     29.01 o 
  10   5   5     4418.82     4655.06    121.29 o 
  11   5   5     2051.26     2049.30     76.84 o 
  12   5   5       29.49       25.19     33.60 o 
   1   6   5     4425.15     4574.37     75.94 o 
   2   6   5      325.20      354.07     19.04 o 
   3   6   5      836.67      900.09     22.98 o 
   4   6   5      550.84      589.31     20.35 o 
   5   6   5     5135.87     5292.47     49.68 o 
   6   6   5     2654.41     2677.96     46.94 o 
   7   6   5     1208.41     1232.59     28.20 o 
   8   6   5        6.56       13.87     28.66 o 
   9   6   5     2523.53     2583.08    108.41 o 
  10   6   5      112.03      111.28     29.12 o 
   0   7   5     7682.73     7460.04    204.79 o 
   1   7   5      783.75      763.41     21.41 o 
   2   7   5        3.96       18.80     19.59 o 
   3   7   5       47.53       56.32     19.87 o 
   4   7   5     1360.20     1344.47     36.32 o 
   5   7   5      345.36      344.88     25.19 o 
   6   7   5     1291.99     1180.49     40.13 o 
   7   7   5      781.72      716.07     30.23 o 
   0   0   6    12059.54     9485.64    135.31 o 
   1   0   6     2753.89     2156.56     57.77 o 
   2   0   6     5292.31     4534.30     69.84 o 
   3   0   6     2235.25     1955.67     49.30 o 
   4   0   6     8104.23     7197.14    114.27 o 
   5   0   6      454.99      497.60     36.20 o 
   6   0   6     7834.11     7731.66     95.30 o 
   7   0   6      691.66      734.85     71.48 o 
   8   0   6     1187.08     1325.39     55.24 o 
   9   0   6     7193.04     7634.45     93.90 o 
  10   0   6     3385.45     3674.29     84.57 o 
  11   0   6       39.65       63.33     69.34 o 
  12   0   6      949.29      972.94     54.40 o 
  13   0   6     3084.63     3217.49     84.57 o 
  14   0   6     1272.31     1211.03     57.82 o 
  15   0   6     1024.89     1028.63     57.21 o 
   1   1   6     5651.59     5466.23     64.99 o 
   2   1   6     1931.52     1809.99     48.26 o 
   3   1   6    13413.65    11754.87    517.35 o 
   4   1   6      180.08      182.02     36.97 o 
   5   1   6       56.51       63.71     29.30 o 
   6   1   6     4492.23     4477.06    183.62 o 
   7   1   6     9819.22     9946.72    265.41 o 
   8   1   6      429.53      461.12     32.93 o 
   9   1   6     1581.53     1657.53    103.82 o 
  10   1   6     1852.43     1859.37     41.46 o 
  11   1   6      249.81      278.26     36.04 o 
  12   1   6     1059.17     1119.81     39.69 o 
  13   1   6     1741.77     1768.43     47.81 o 
  14   1   6      692.37      612.10     44.33 o 
   0   2   6    22043.85    20139.72    761.48 o 
   1   2   6     8033.23     7461.15    212.45 o 
   2   2   6     1971.47     1926.63     46.58 o 
   3   2   6     1986.39     1965.14     55.54 o 
   4   2   6     6984.56     7031.70    185.22 o 
   5   2   6      528.58      544.00     25.81 o 
   6   2   6     4397.49     4409.48    144.61 o 
   7   2   6       18.52       27.52     33.63 o 
   8   2   6     3014.90     3092.89     48.65 o 
   9   2   6     4211.78     4446.94     64.71 o 
  10   2   6     2950.94     3107.42     94.35 o 
  11   2   6      335.64      398.79     44.10 o 
  12   2   6      451.37      465.85     45.95 o 
  13   2   6     3146.77     3120.53    124.81 o 
  14   2   6      963.05      930.37     47.11 o 
   1   3   6     3086.00     3069.53     29.97 o 
   2   3   6     1699.92     1773.85     26.00 o 
   3   3   6    10935.02    10989.03     57.14 o 
   4   3   6        3.01        8.61     19.45 o 
   5   3   6      522.31      578.36     24.43 o 
   6   3   6     1482.46     1547.50     52.73 o 
   7   3   6     5610.81     5870.87    108.93 o 
   8   3   6      677.30      737.87     35.58 o 
   9   3   6     1096.90     1187.73     45.42 o 
  10   3   6     1370.02     1397.37     39.73 o 
  11   3   6      100.76      104.47     34.68 o 
  12   3   6     1589.33     1652.07     80.46 o 
  13   3   6     2735.26     2623.08     47.76 o 
   0   4   6     9599.78     9758.63     84.59 o 
   1   4   6     2782.35     2897.99     27.29 o 
   2   4   6     2069.05     2158.96     27.58 o 
   3   4   6     1389.51     1439.07     24.29 o 
   4   4   6     4724.31     4947.97     75.58 o 
   5   4   6      309.19      307.60     21.61 o 
   6   4   6     4236.77     4463.76     53.86 o 
   7   4   6       74.87       78.17     24.32 o 
   8   4   6     1273.86     1432.77     45.11 o 
   9   4   6     3829.88     3902.85     65.01 o 
  10   4   6     2158.83     2154.95     33.84 o 
  11   4   6       64.50       64.65     31.80 o 
  12   4   6      535.68      525.43     53.20 o 
   1   5   6     2826.88     2904.48     32.68 o 
   2   5   6      569.10      592.18     20.54 o 
   3   5   6     5991.20     6135.71     37.56 o 
   4   5   6      152.98      174.00     21.87 o 
   5   5   6        9.00       34.34     21.03 o 
   6   5   6     2762.91     2867.17     51.40 o 
   7   5   6     5803.50     6155.50    215.47 o 
   8   5   6      146.61      157.56     29.16 o 
   9   5   6      963.18      998.25     37.00 o 
  10   5   6     1082.14     1033.68     32.59 o 
  11   5   6      210.41      179.98     28.31 o 
   0   6   6     5184.42     5142.63     39.81 o 
   1   6   6     1332.22     1372.47     22.04 o 
   2   6   6     1405.93     1430.16     24.40 o 
   3   6   6      725.75      769.78     20.77 o 
   4   6   6     2678.19     2664.91     36.59 o 
   5   6   6      268.35      266.55     21.32 o 
   6   6   6     2569.32     2639.51     82.23 o 
   7   6   6       49.39       56.36     32.25 o 
   8   6   6      752.68      854.28     42.74 o 
   9   6   6     2470.41     2173.23    111.95 o 
   1   7   6     1075.07     1045.52     34.40 o 
   2   7   6      557.94      549.47     22.10 o 
   3   7   6     3656.22     3563.86    139.82 o 
   4   7   6        3.67       12.21     27.09 o 
   5   7   6      186.57      179.26     22.50 o 
   1   0   7     3690.90     3225.08     55.73 o 
   2   0   7        1.85       37.50     46.31 o 
   3   0   7    10500.08     9317.40    157.90 o 
   4   0   7      427.61      430.92     45.53 o 
   5   0   7      175.26      203.43     48.16 o 
   6   0   7     2444.65     2641.99     89.24 o 
   7   0   7    10583.06    11158.25    128.63 o 
   8   0   7     1708.60     1844.17     75.36 o 
   9   0   7      908.38      986.03     53.05 o 
  10   0   7      391.20      398.13     71.53 o 
  11   0   7      165.86      192.13     70.13 o 
  12   0   7     2327.08     2450.78     63.78 o 
  13   0   7     2188.03     2505.97     83.90 o 
  14   0   7      949.65      868.25     74.91 o 
   0   1   7    14116.26    12866.32    137.06 o 
   1   1   7      743.63      671.58     37.48 o 
   2   1   7     2701.30     2405.72    101.37 o 
   3   1   7      837.18      792.75     42.00 o 
   4   1   7     5753.96     5425.99    141.45 o 
   5   1   7       88.69       97.58     28.31 o 
   6   1   7     4093.64     4161.43    216.35 o 
   7   1   7      699.03      677.58     36.60 o 
   8   1   7     1133.92     1193.03     54.99 o 
   9   1   7     4110.86     4221.64    130.45 o 
  10   1   7     2487.11     2740.93    118.32 o 
  11   1   7      130.88      181.36     36.69 o 
  12   1   7      128.76      195.76     42.20 o 
  13   1   7      937.77     1046.15     46.42 o 
  14   1   7      492.40      487.78     53.90 o 
   1   2   7     1763.94     1680.93     26.54 o 
   2   2   7      488.30      458.96     29.25 o 
   3   2   7    10708.61    10159.51    352.63 o 
   4   2   7       62.50       72.12     23.88 o 
   5   2   7      271.34      331.45     31.68 o 
   6   2   7     1931.79     2111.83    155.10 o 
   7   2   7     5250.67     5520.31    449.89 o 
   8   2   7      645.92      734.44     49.55 o 
   9   2   7      721.96      799.81     37.62 o 
  10   2   7     1570.87     1720.18     47.64 o 
  11   2   7       27.63       43.92     39.86 o 
  12   2   7     1618.57     1622.98     49.72 o 
  13   2   7     4640.54     4564.23    136.61 o 
   0   3   7     8858.44     8456.82     78.47 o 
   1   3   7     2071.67     2037.14     32.27 o 
   2   3   7     3525.20     3448.40     48.84 o 
   3   3   7      780.20      799.76     24.32 o 
   4   3   7     2497.44     2495.09     52.39 o 
   5   3   7       41.30       49.91     23.14 o 
   6   3   7     3760.83     4056.03    124.51 o 
   7   3   7       42.68       51.23     31.63 o 
   8   3   7     1079.32     1170.20     42.72 o 
   9   3   7     2389.99     2516.96     63.45 o 
  10   3   7     2537.20     2667.11     41.36 o 
  11   3   7      278.19      282.53     44.74 o 
  12   3   7       27.49       60.04     40.48 o 
   1   4   7     1741.05     1787.12     24.80 o 
   2   4   7       77.29       83.90     21.80 o 
   3   4   7     6746.30     6798.84     66.04 o 
   4   4   7      113.02      132.24     22.04 o 
   5   4   7        3.07        9.88     24.71 o 
   6   4   7     1510.72     1584.53     32.62 o 
   7   4   7     5350.62     5751.33    179.99 o 
   8   4   7      855.24      873.41     39.74 o 
   9   4   7      602.70      616.60     34.69 o 
  10   4   7      531.82      503.25     34.34 o 
  11   4   7       78.29       69.16     35.35 o 
   0   5   7     6628.59     6762.32     91.16 o 
   1   5   7      111.10      124.95     16.43 o 
   2   5   7      992.17     1021.44     23.00 o 
   3   5   7      472.37      528.98     25.62 o 
   4   5   7     3668.75     3666.89     65.57 o 
   5   5   7       59.24       61.41     25.17 o 
   6   5   7     1910.04     1906.90     36.14 o 
   7   5   7      636.55      613.81     30.64 o 
   8   5   7      644.27      623.71     30.61 o 
   9   5   7     2620.99     2473.31     72.51 o 
  10   5   7     1221.45     1217.68     55.41 o 
   1   6   7     1069.92     1086.95     22.37 o 
   2   6   7       33.26       43.70     18.83 o 
   3   6   7     3888.48     3973.57     92.42 o 
   4   6   7       71.80       73.14     18.98 o 
   5   6   7        2.65        4.65     19.40 o 
   6   6   7      921.22      842.78     35.41 o 
   7   6   7     3413.68     3221.70     79.55 o 
   0   7   7     3281.75     2963.67    198.60 o 
   1   7   7      621.28      591.25     21.55 o 
   2   7   7     1194.63     1052.25     24.10 o 
   0   0   8     7129.40     6501.63    111.94 o 
   1   0   8      199.01      181.98     47.50 o 
   2   0   8      184.30      170.99     46.86 o 
   3   0   8      125.53      116.79     36.68 o 
   4   0   8     4732.34     4612.46     67.85 o 
   5   0   8      188.93      185.88     38.45 o 
   6   0   8     2079.73     2238.77     94.08 o 
   7   0   8     2518.05     2639.71     79.40 o 
   8   0   8       13.17       25.57     50.01 o 
   9   0   8       98.67      124.47     47.99 o 
  10   0   8     2169.48     2310.75     64.34 o 
  11   0   8     2283.66     2505.63     84.18 o 
  12   0   8      246.21      262.09     53.22 o 
  13   0   8      955.87      926.86     77.27 o 
   1   1   8     4404.84     4201.12     53.52 o 
   2   1   8     1605.93     1570.36     33.81 o 
   3   1   8      447.05      415.35     31.34 o 
   4   1   8     2282.29     2199.65     72.89 o 
   5   1   8     6026.90     5932.99    209.62 o 
   6   1   8     2755.26     2917.41    120.82 o 
   7   1   8      840.45      840.65     35.88 o 
   8   1   8       67.73       97.00     50.02 o 
   9   1   8     3100.79     3173.09    156.87 o 
  10   1   8      335.67      378.98     43.68 o 
  11   1   8     1769.84     1913.42     44.58 o 
  12   1   8      984.81     1094.32     56.32 o 
  13   1   8      314.81      326.07     54.52 o 
   0   2   8     7880.61     7560.72     88.28 o 
   1   2   8      799.33      743.43     37.30 o 
   2   2   8        1.37        8.76     31.29 o 
   3   2   8       88.75       94.50     31.55 o 
   4   2   8     1073.99     1123.34     51.24 o 
   5   2   8      959.59      999.96     38.74 o 
   6   2   8     2232.23     2465.86    137.63 o 
   7   2   8     1587.05     1677.46     91.42 o 
   8   2   8      115.22      121.14     35.36 o 
   9   2   8      198.18      182.12     37.42 o 
  10   2   8     2835.11     3097.08    122.40 o 
  11   2   8     1598.77     1699.98    137.14 o 
  12   2   8        2.83        3.24     38.90 o 
   1   3   8     3313.24     3250.74     37.44 o 
   2   3   8     2646.21     2685.48     58.30 o 
   3   3   8      589.75      590.29     25.13 o 
   4   3   8     2068.80     2163.20     50.39 o 
   5   3   8     4183.26     4400.48     58.43 o 
   6   3   8     1680.96     1836.00     64.42 o 
   7   3   8     1127.06     1197.55     59.60 o 
   8   3   8      250.87      284.91     45.11 o 
   9   3   8     1633.46     1772.30     58.88 o 
  10   3   8     1007.55      984.58     57.25 o 
  11   3   8     2128.21     2041.51     44.16 o 
   0   4   8     4775.98     4568.17     52.21 o 
   1   4   8      289.46      279.40     19.81 o 
   2   4   8       20.00       27.88     20.53 o 
   3   4   8        3.02       17.71     21.64 o 
   4   4   8     1929.50     1938.46     27.90 o 
   5   4   8      325.06      347.28     23.64 o 
   6   4   8     1486.83     1536.72     29.82 o 
   7   4   8     1373.24     1430.06     49.44 o 
   8   4   8        8.38        6.97     34.67 o 
   9   4   8      103.19      102.27     36.67 o 
  10   4   8     1720.12     1743.15     48.30 o 
   1   5   8     2570.03     2500.27     33.48 o 
   2   5   8      471.93      460.50     24.63 o 
   3   5   8      211.68      209.41     23.60 o 
   4   5   8     1041.71     1002.57     26.79 o 
   5   5   8     3408.29     3413.37     89.93 o 
   6   5   8     1660.97     1656.57     56.22 o 
   7   5   8      377.53      405.64     37.01 o 
   8   5   8        0.66        4.68     31.14 o 
   0   6   8     2982.61     3153.75    122.78 o 
   1   6   8      130.38      145.41     19.85 o 
   2   6   8       17.13       22.21     24.69 o 
   3   6   8        5.62        2.64     24.76 o 
   4   6   8     1299.86     1222.74     38.58 o 
   5   6   8      175.36      179.32     26.72 o 
   1   0   9     1403.19     1315.36     45.98 o 
   2   0   9      540.14      525.54     48.84 o 
   3   0   9      645.82      627.19     40.68 o 
   4   0   9     2976.11     3047.30     59.46 o 
   5   0   9      269.36      279.17     37.36 o 
   6   0   9      337.59      386.18     44.27 o 
   7   0   9      984.91      993.79     75.58 o 
   8   0   9     1562.30     1584.56     59.28 o 
   9   0   9     1027.18     1013.29     55.74 o 
  10   0   9      970.65     1039.42     77.60 o 
  11   0   9        0.47      -22.14     72.27 o 
   0   1   9      343.13      349.83     39.58 o 
   1   1   9      225.20      207.86     27.61 o 
   2   1   9     9704.12     8983.34    139.65 o 
   3   1   9      462.31      423.85     31.57 o 
   4   1   9     1590.37     1527.93     36.97 o 
   5   1   9      229.16      235.24     28.99 o 
   6   1   9     1684.65     1819.70     53.43 o 
   7   1   9      357.06      373.18     31.58 o 
   8   1   9     6632.81     6717.51    205.87 o 
   9   1   9     1346.02     1464.97     72.32 o 
  10   1   9      124.30      141.12     37.04 o 
  11   1   9      710.40      682.82     46.67 o 
   1   2   9      373.81      372.21     28.66 o 
   2   2   9      804.84      869.52     40.84 o 
   3   2   9     1848.61     1941.71    105.11 o 
   4   2   9     3174.54     3345.60     82.12 o 
   5   2   9      459.41      496.79     29.64 o 
   6   2   9      423.62      455.11     29.02 o 
   7   2   9     1000.06     1051.07     81.43 o 
   8   2   9     2090.74     2141.15    132.98 o 
   9   2   9       18.35       46.38     44.47 o 
  10   2   9      402.41      439.45     47.33 o 
  11   2   9      255.04      282.08     47.28 o 
   0   3   9      455.28      411.00     50.97 o 
   1   3   9      292.42      277.32     29.63 o 
   2   3   9     6667.82     6579.62    298.70 o 
   3   3   9        0.45       13.88     30.21 o 
   4   3   9     1954.59     2038.81     39.50 o 
   5   3   9      783.97      816.93     35.40 o 
   6   3   9     1173.68     1206.61     71.36 o 
   7   3   9      371.67      380.25     51.03 o 
   8   3   9     5518.14     5668.29    315.47 o 
   9   3   9     1139.25     1202.25     49.34 o 
  10   3   9       79.94       79.74     40.07 o 
   1   4   9      630.06      671.12     27.23 o 
   2   4   9      464.64      467.59     22.10 o 
   3   4   9      738.37      723.82     22.77 o 
   4   4   9     2077.17     2217.83     67.41 o 
   5   4   9      252.60      282.86     31.53 o 
   6   4   9      224.28      261.66     33.53 o 
   7   4   9      705.34      712.90     37.21 o 
   8   4   9     1262.34     1432.27     46.57 o 
   0   5   9      186.78      175.73     27.48 o 
   1   5   9       85.23       84.54     24.53 o 
   2   5   9     5689.86     5426.55    194.16 o 
   3   5   9      626.58      577.77     34.61 o 
   4   5   9      725.89      639.97     25.22 o 
   5   5   9       14.96       25.91     25.77 o 
   6   5   9     1147.53      981.29     63.31 o 
   0   0  10      126.39      126.72     46.30 o 
   1   0  10     1521.98     1471.19     53.58 o 
   2   0  10     2322.99     2213.77     73.05 o 
   3   0  10      394.93      357.55     42.43 o 
   4   0  10      618.57      577.26     47.36 o 
   5   0  10      875.06      877.59     49.05 o 
   6   0  10      223.05      239.54     43.84 o 
   7   0  10     1763.98     1687.95     62.15 o 
   8   0  10      789.10      843.81     75.97 o 
   9   0  10       25.67        4.89     75.86 o 
  10   0  10      262.99      253.49     76.93 o 
   1   1  10     8016.80     7507.85    161.67 o 
   2   1  10        2.04       18.57     33.07 o 
   3   1  10     2434.57     2341.97     51.80 o 
   4   1  10      404.78      448.10     31.80 o 
   5   1  10     8691.19     8641.66    170.62 o 
   6   1  10       27.73       49.85     26.98 o 
   7   1  10     1321.90     1339.73     61.83 o 
   8   1  10      399.46      451.40     55.05 o 
   9   1  10     2049.55     2190.67    158.24 o 
   0   2  10      138.98      114.13     54.73 o 
   1   2  10      713.19      730.55     41.48 o 
   2   2  10     1600.57     1564.19     46.09 o 
   3   2  10        9.51       22.35     31.06 o 
   4   2  10      207.21      197.20     30.96 o 
   5   2  10      112.85      121.02     28.59 o 
   6   2  10       63.91       86.06     35.77 o 
   7   2  10     1801.49     1880.15    100.73 o 
   8   2  10     1678.31     1719.32     99.38 o 
   9   2  10        5.67       24.76     34.55 o 
   1   3  10     7499.54     7289.62    161.92 o 
   2   3  10       56.56       59.49     38.49 o 
   3   3  10     1406.67     1402.82     57.11 o 
   4   3  10      493.47      487.06     35.45 o 
   5   3  10     7306.72     7355.51    340.73 o 
   6   3  10      230.12      246.90     39.31 o 
   7   3  10      859.03      803.72     63.53 o 
   8   3  10      345.34      370.45     44.74 o 
   0   4  10        1.70        7.18     39.01 o 
   1   4  10      795.78      762.23     29.41 o 
   2   4  10     1365.45     1345.99     46.20 o 
   3   4  10       58.16       60.41     24.88 o 
   4   4  10      306.84      293.31     29.00 o 
   5   4  10      330.77      358.27     36.91 o 
   6   4  10      118.91      140.85     33.63 o 
   1   5  10     4206.40     3903.28    172.81 o 
   1   0  11      760.69      743.85     43.24 o 
   2   0  11      174.71      176.16     48.95 o 
   3   0  11      230.06      239.41     49.52 o 
   4   0  11      423.85      395.75     48.20 o 
   5   0  11     1464.03     1419.23     54.93 o 
   6   0  11      218.69      246.09     48.63 o 
   7   0  11       11.57       -0.73     52.71 o 
   0   1  11     3931.71     3758.21    166.64 o 
   1   1  11     2619.95     2538.75     76.92 o 
   2   1  11     3998.64     4060.79     49.07 o 
   3   1  11      751.67      716.15     33.31 o 
   4   1  11     2829.78     2826.57     43.75 o 
   5   1  11       69.38       68.25     28.05 o 
   6   1  11     2609.89     2793.61    119.37 o 
   7   1  11       76.34      102.62     42.33 o 
   1   2  11      433.42      450.81     29.60 o 
   2   2  11        6.86       -3.80     29.25 o 
   3   2  11      181.11      189.29     35.43 o 
   4   2  11      231.59      255.64     29.71 o 
   5   2  11     2642.42     2587.10     59.48 o 
   6   2  11      806.64      838.23     40.47 o 
   0   3  11     2193.27     2102.61     70.64 o 
   1   3  11     1130.50     1026.42     46.89 o 
   2   3  11     3589.25     3380.49    130.26 o 
   3   3  11      392.09      422.80     35.10 o 
   4   3  11     2922.74     2687.49     55.55 o 
   5   3  11      162.29      162.28     31.16 o 
   0   0  12      298.20      310.42     73.89 o 
   1   0  12      796.07      738.90     46.81 o 
   2   0  12      318.84      350.62     50.84 o 
   3   0  12      545.16      563.37     45.25 o 
   4   0  12       22.02       39.17     45.43 o 
   1   1  12     1206.86     1185.82     46.55 o 
   2   1  12        5.79       14.57     35.79 o 
   3   1  12     4011.64     3806.80     68.36 o 
   0   2  12      220.42      180.31     44.59 o 
   1   2  12       26.37       54.44     35.16 o 
                                                 
